# Supplementary material for: Long-Term Use and Application of Systematic Tailored Assessment for Responding to Suicidality (STARS) Protocol Following Original Training
Source: Int J Environ Res Public Health. 2022 Sep 8;19(18):11324. doi: 10.3390/ijerph191811324 (PMC9517291; doi:10.3390/ijerph191811324)
Supplement: Supplementary file 1 [file ijerph-19-11324-s001.zip]

Archive with 1 entries (1 files):
- ijerph-1863290-supplementary.pdf
